# Supplementary material for: Metal-Responsive Transcription Factors Co-Regulate Anti-Sigma Factor (Rsd) and Ribosome Dimerization Factor Expression
Source: Int J Mol Sci. 2023 Mar 1;24(5):4717. doi: 10.3390/ijms24054717 (PMC10003395; doi:10.3390/ijms24054717)
Supplement: Supplementary file 1 [file ijms-24-04717-s001.zip]

Archive with 1 entries (1 files):
- ijms-2155101-supplementary.pdf
